# Supplementary material for: Identification and Validation of Magnolol Biosynthesis Genes in Magnolia officinalis
Source: Molecules. 2024 Jan 25;29(3):587. doi: 10.3390/molecules29030587 (PMC10856379; doi:10.3390/molecules29030587)
Supplement: Supplementary file 1 [file molecules-29-00587-s001.zip]

Archive with 1 entries (1 files):
- molecules-2811965-supplementary.pdf
